# Supplementary material for: Spontaneous breaking of symmetry in overlapping cell instance segmentation using diffusion models
Source: Biol Methods Protoc. 2024 Nov 9;9(1):bpae084. doi: 10.1093/biomethods/bpae084 (PMC11631529; doi:10.1093/biomethods/bpae084)
Supplement: bpae084_Supplementary_Data [file bpae084_supplementary_data.zip]

Archive with 6 entries (6 files):
- paper.tex
- combined1.pdf
- references.bib
- paper.pdf
- combined2.pdf
- resubmit3.zip
