# Supplementary material for: Spontaneous breaking of symmetry in overlapping cell instance segmentation using diffusion models
Source: Biol Methods Protoc. 2024 Nov 9;9(1):bpae084. doi: 10.1093/biomethods/bpae084 (PMC11631529; doi:10.1093/biomethods/bpae084)
Supplement: bpae084_Supplementary_Data [file bpae084_supplementary_data.zip › references.bib]

@article{stringer2021cellpose,
  title={Cellpose: a generalist algorithm for cellular segmentation},
  author={Stringer, Carsen and Wang, Tim and Michaelos, Michalis and Pachitariu, Marius},
  journal={Nature methods},
  volume={18},
  number={1},
  pages={100--106},
  year={2021},
  publisher={Nature Publishing Group US New York}
}

@article{cutler2022omnipose,
  title={Omnipose: a high-precision morphology-independent solution for bacterial cell segmentation},
  author={Cutler, Kevin J and Stringer, Carsen and Lo, Teresa W and Rappez, Luca and Stroustrup, Nicholas and Brook Peterson, S and Wiggins, Paul A and Mougous, Joseph D},
  journal={Nature methods},
  volume={19},
  number={11},
  pages={1438--1448},
  year={2022},
  publisher={Nature Publishing Group US New York}
}

@inproceedings{schmidt2018cell,
  title={Cell detection with star-convex polygons},
  author={Schmidt, Uwe and Weigert, Martin and Broaddus, Coleman and Myers, Gene},
  booktitle={Medical Image Computing and Computer Assisted Intervention--MICCAI 2018: 21st International Conference, Granada, Spain, September 16-20, 2018, Proceedings, Part II 11},
  pages={265--273},
  year={2018},
  organization={Springer}
}

@article{greenwald2022whole,
  title={Whole-cell segmentation of tissue images with human-level performance using large-scale data annotation and deep learning},
  author={Greenwald, Noah F and Miller, Geneva and Moen, Erick and Kong, Alex and Kagel, Adam and Dougherty, Thomas and Fullaway, Christine Camacho and McIntosh, Brianna J and Leow, Ke Xuan and Schwartz, Morgan Sarah and others},
  journal={Nature biotechnology},
  volume={40},
  number={4},
  pages={555--565},
  year={2022},
  publisher={Nature Publishing Group US New York}
}

@inproceedings{ronneberger2015u,
  title={U-net: Convolutional networks for biomedical image segmentation},
  author={Ronneberger, Olaf and Fischer, Philipp and Brox, Thomas},
  booktitle={Medical Image Computing and Computer-Assisted Intervention--MICCAI 2015: 18th International Conference, Munich, Germany, October 5-9, 2015, Proceedings, Part III 18},
  pages={234--241},
  year={2015},
  organization={Springer}
}

@inproceedings{he2017mask,
  title={Mask r-cnn},
  author={He, Kaiming and Gkioxari, Georgia and Doll{\'a}r, Piotr and Girshick, Ross},
  booktitle={Proceedings of the IEEE international conference on computer vision},
  pages={2961--2969},
  year={2017}
}

@inproceedings{redmon2016you,
  title={You only look once: Unified, real-time object detection},
  author={Redmon, Joseph and Divvala, Santosh and Girshick, Ross and Farhadi, Ali},
  booktitle={Proceedings of the IEEE conference on computer vision and pattern recognition},
  pages={779--788},
  year={2016}
}

@article{ho2020denoising,
  title={Denoising diffusion probabilistic models},
  author={Ho, Jonathan and Jain, Ajay and Abbeel, Pieter},
  journal={Advances in Neural Information Processing Systems},
  volume={33},
  pages={6840--6851},
  year={2020}
}

@article{amit2021segdiff,
  title={Segdiff: Image segmentation with diffusion probabilistic models},
  author={Amit, Tomer and Shaharbany, Tal and Nachmani, Eliya and Wolf, Lior},
  journal={arXiv preprint arXiv:2112.00390},
  year={2021}
}

@inproceedings{wang2020solo,
  title={Solo: Segmenting objects by locations},
  author={Wang, Xinlong and Kong, Tao and Shen, Chunhua and Jiang, Yuning and Li, Lei},
  booktitle={Computer Vision--ECCV 2020: 16th European Conference, Glasgow, UK, August 23--28, 2020, Proceedings, Part XVIII 16},
  pages={649--665},
  year={2020},
  organization={Springer}
}

@inproceedings{sofiiuk2019adaptis,
  title={Adaptis: Adaptive instance selection network},
  author={Sofiiuk, Konstantin and Barinova, Olga and Konushin, Anton},
  booktitle={Proceedings of the IEEE/CVF International Conference on Computer Vision},
  pages={7355--7363},
  year={2019}
}

@article{allegretti2019optimized,
  title={Optimized block-based algorithms to label connected components on GPUs},
  author={Allegretti, Stefano and Bolelli, Federico and Grana, Costantino},
  journal={IEEE Transactions on Parallel and Distributed Systems},
  volume={31},
  number={2},
  pages={423--438},
  year={2019},
  publisher={IEEE}
}
